# Supplementary material for: A Prognostic Symptom Model Incorporating Patient-Reported Symptoms for Transplant-Ineligible Patients with Multiple Myeloma
Source: Cancers (Basel). 2025 Feb 1;17(3):489. doi: 10.3390/cancers17030489 (PMC11817467; doi:10.3390/cancers17030489)
Supplement: Supplementary file 1 [file cancers-17-00489-s001.zip]

Archive with 1 entries (1 files):
- cancers-3403611-supplementary.pdf
